# Supplementary material for: pH-Sensitive Silver-Containing Carbon Dots Based on Folic Acid
Source: Materials (Basel). 2022 Mar 3;15(5):1880. doi: 10.3390/ma15051880 (PMC8912051; doi:10.3390/ma15051880)
Supplement: Supplementary file 1 [file materials-15-01880-s001.zip]

Archive with 1 entries (1 files):
- materials-1581802-supplementary.pdf
